# Supplementary material for: Abundance and demography of common bottlenose dolphins (Tursiops truncatus truncatus) in the Indian River Lagoon, Florida: A robust design capture-recapture analysis
Source: PLoS One. 2021 Apr 28;16(4):e0250657. doi: 10.1371/journal.pone.0250657 (PMC8081176; doi:10.1371/journal.pone.0250657)
Supplement: S1 Table — Parameters include: Apparent survival (φ), capture probability (p), the probability being unavailable for capture if the individual was available in the prior period (ϒ’’) or unavailable in the prior period (ϒ’) and were constrained constant (.) or allowed to vary by primary period (season) and/or secondary session. Models allowed apparent transient survival to be constant (φ (transient)), or to vary by primary period (φ(transient*season)). Three models (italics) had numerical estimation problems and were not included in inferential procedures. (XLSX) [file pone.0250657.s005.xlsx]

## Sheet: Sheet1
Model	Temporay emigration model	AICc	∆AICc	# parameters	Deviance	Akaike model weight
1. φ(transient*season) ϒ''=ϒ'=0 p=c(season*session)	No movement	-5371.38	0	21	497.858	0.19404
2. φ(transient) ϒ''=ϒ'(.) p=c(season*session)	Random	-5370.59	0.792947	19	502.747	0.130529
3. φ(.) ϒ''=ϒ'(.) p=c(season*session)	Random	-5370.39	0.985516	18	504.984	0.118547
4. φ(transient*season) ϒ''=ϒ'(.) p=c(season*session)	Random	-5370.29	1.09173	22	496.897	0.112415
5. φ(season) ϒ''=ϒ'=0 p=c(season*session)	No movement	-5369.72	1.66165	19	503.616	0.0845415
6. φ(transient) ϒ''(.)ϒ'(.) p=c(season*session)	Markovian	-5369.35	2.02557	20	501.933	0.0704765
7. φ(.) ϒ''(.)ϒ'(.) p=c(season*session)	Markovian	-5369.17	2.20675	19	504.161	0.0643729
8. φ(season) ϒ''=ϒ'(.) p=c(season*session)	Random	-5369.07	2.30597	20	502.213	0.0612571
9. φ(transient*season) ϒ''(.)ϒ'(.) p=c(season*session)	Markovian	-5368.52	2.85737	23	496.609	0.0464967
10. φ(.) ϒ''=ϒ'=0 p=c(season*session)	No movement	-5368.44	2.93438	17	508.976	0.0447404
11. φ(season) ϒ''(.)ϒ'(.) p=c(season*session)	Markovian	-5368.14	3.2418	21	501.099	0.0383658
12. φ(transient) ϒ''=ϒ'=0 p=c(season*session)	No movement	-5367.91	3.47062	18	507.47	0.0342182
13. φ(transient*season) ϒ''=ϒ'=0 p=c(season)	No movement	-5321.2	50.1813	13	564.368	2.46134e-12
14. φ(transient) ϒ''=ϒ'(.) p=c(season)	Random	-5320.65	50.7323	11	568.978	1.86856e-12
15. φ(.) ϒ''=ϒ'(.) p=c(season)	Random	-5320.41	50.9719	10	571.243	1.65761e-12
16. φ(transient*season) ϒ''=ϒ'(.) p=c(season)	Random	-5319.73	51.65	14	563.804	1.18098e-12
17. φ(.) ϒ''=ϒ'=0 p=c(season)	No movement	-5319.72	51.6579	9	573.952	1.17634e-12
18. φ(season) ϒ''=ϒ'=0 p=c(season)	No movement	-5319.64	51.7361	11	569.981	1.13119e-12
19. φ(transient) ϒ''(.)ϒ'(.) p=c(season)	Markovian	-5319.45	51.9292	12	568.146	1.02709e-12
20. φ(transient) ϒ''=ϒ'=0 p=c(season)	No movement	-5319.35	52.0292	10	572.3	9.76994e-13
21. φ(.) ϒ''(.)ϒ'(.) p=c(season)	Markovian	-5319.28	52.0959	11	570.341	9.44941e-13
22. φ(season) ϒ''=ϒ'(.) p=c(season)	Random	-5318.5	52.8771	12	569.094	6.39402e-13
23. φ(transient*season) ϒ''(.)ϒ'(.) p=c(season)	Markovian	-5317.99	53.3904	15	563.509	4.94679e-13
24. φ(season) ϒ''(.)ϒ'(.) p=c(season)	Markovian	-5317.53	53.8464	13	568.033	3.93827e-13
25. φ(season) ϒ''=ϒ'(.) p=c(.)	Random	-5291.59	79.7893	9	602.084	0
26. φ(transient) ϒ''=ϒ'(.) p=c(.)	Random	-5291.47	79.9118	8	604.227	0
27. φ(transient*season) ϒ''=ϒ'(.) p=c(.)	Random	-5290.74	80.6354	11	598.881	0
28. φ(season) ϒ''(.)ϒ'(.) p=c(.)	Markovian	-5289.57	81.811	10	602.082	0
29. φ(transient) ϒ''(.)ϒ'(.) p=c(.)	Markovian	-5289.47	81.9134	9	604.208	0
30. φ(.) ϒ''=ϒ'(.) p=c(.)	Random	-5289.19	82.1872	7	608.521	0
31. φ(transient*season) ϒ''(.)ϒ'(.) p=c(.)	Markovian	-5288.96	82.4188	12	598.636	0
32. φ(.) ϒ''(.)ϒ'(.) p=c(.)	Markovian	-5287.21	84.1657	8	608.481	0
33. φ(transient*season) ϒ''=ϒ'=0 p=c(.)	No movement	-5285.69	85.6886	10	605.96	0
34. φ(season) ϒ''=ϒ'=0 p=c(.)	No movement	-5284.13	87.2486	8	611.564	0
35. φ(transient) ϒ''=ϒ'=0 p=c(.)	No movement	-5278.64	92.7431	7	619.077	0
36. φ(.) ϒ''=ϒ'=0 p=c(.)	No movement	-5277.79	93.5912	6	621.942	0
