# Supplementary material for: Abundance and demography of common bottlenose dolphins (Tursiops truncatus truncatus) in the Indian River Lagoon, Florida: A robust design capture-recapture analysis
Source: PLoS One. 2021 Apr 28;16(4):e0250657. doi: 10.1371/journal.pone.0250657 (PMC8081176; doi:10.1371/journal.pone.0250657)
Supplement: S2 Table — Primary periods as follows: Summer = 10–23 Aug. 2016, Fall = 1–5 Nov. 2016, Winter = 18 Jan.-3 Feb. 3, 2017, Spring = 17 Apr.-23 May 2017. (XLSX) [file pone.0250657.s006.xlsx]

## Sheet: S2Table
Sub-basin	Sightings	Summer	Fall	Winter	Spring	Total
Banana River	Sightings	81	90	99	89	359
	Total dolphins	533	311	521	402	1767
Mosquito Lagoon	Sightings	128	87	111	83	409
	Total dolphins	547	304	327	250	1428
Northern Indian River	Sightings	79	60	119	85	343
	Total dolphins	426	230	382	368	1406
Southern Indian River	Sightings	65	86	132	71	354
	Total dolphins	286	345	469	272	1372
All Sub-basins	Sightings	353	323	461	328	1465
	Total dolphins	1792	1190	1699	1292	5973
