# Supplementary material for: Abundance and demography of common bottlenose dolphins (Tursiops truncatus truncatus) in the Indian River Lagoon, Florida: A robust design capture-recapture analysis
Source: PLoS One. 2021 Apr 28;16(4):e0250657. doi: 10.1371/journal.pone.0250657 (PMC8081176; doi:10.1371/journal.pone.0250657)
Supplement: S3 Table — Standard errors were calculated using profile likelihood estimation. To aid estimate comparisons, models with (a) and without (b) the transient parameter (time since first capture) are grouped. Time-specific adult survival rates (S) are presented for transients and residents, and survival estimates for time constant models are listed in the first time-specific row. Parameters include apparent survival (φ), model averaged estimates of adult survival rates (S) between primary periods, and temporary emigration: Conditional probability of an animal not being available for capture if it was available during the previous primary period (ϒ’’) or not available (ϒ’). (XLSX) [file pone.0250657.s007.xlsx]

## Sheet: S3 Table
(a) Best supported models (numbered in order of support) which incorporated the transient parameter (time since first capture).
Parameters	1. φ(transient*season) No movement	2. φ(transient) Random	4. φ(transient*season) Random	6. φ(transient) Markovian	9. φ(transient*season) Markovian	12. φ(transient) No movement
S transient Summer-Fall	0.93 (0.89, 0.97)	0.93 (0.89, 0.97)	0.93 (0.89, 0.97)	0.95 (0.89, 1.00)	0.94 (0.9, 1.00)	0.92 (0.88, 0.96)
S resident Fall-Winter	1.00 (0.94, 1.00)	0.99 (0.94, 1.00)	1.00 (0.95, 1.00)	1.00 (0.94, 1.00)	1.00 (0.95, 1.00)	0.97 (0.92, 1.00)
S transient Fall-Winter	0.87 (0.75, 0.97)		0.87 (0.75, 0.98)		0.88 (0.75, 0.99)
S resident Winter-Spring	0.82 (0.72, 0.93)		0.85 (0.73, 0.99)		0.86 (0.74, 1.00)
S transient Winter-Spring	0.81 (0.62, 1.00)		0.85 (0.64, 1.00)		0.85 (0.64, 1.00)
ϒ'': probablity of being unavailable if available in prior primary period		0.09 (0.01, 0.16)	0.04 (0, 0.12)	0.09 (0.02, 0.16)	0.05 (0, 0.13)
ϒ': probablity of being unavailable if unavailable in prior primary period				0.34 (0, 0.84)	0.27 (0, 1.00)
Model weight	0.19404	0.130529	0.112415	0.0704765	0.0464967	0.0342182
(b) Best supported models (numbered in order of support) without the transient parameter (time since first capture).
Parameters	3. φ (.) Random	5. φ(season) No movement	7. φ(.) Markovian	8. φ(season) Random	10. φ(.) No movement	11. φ(season) Markovian
S Summer-Fall	0.95 (0.93, 0.98)	0.94 (0.9, 0.98)	1.00 (0.93, 1.00)	0.95 (0.9, 0.99)	0.94 (0.92, 0.96)	0.97 (0.91, 1.00)
S Fall-Winter		0.97 (0.91, 1.00)		0.98 (0.92, 1.00)		1.00 (0.93, 1.00)
S Winter-Spring		0.81 (0.72, 0.92)		0.85 (0.74, 0.98)		0.87 (0.75, 1.00)
ϒ'': probablity of being unavailable if available in prior primary period	0.08 (0, 0.15)		0.11 (0.01, 0.17)	0.05 (0, 0.14)		0.08 (0, 0.15)
ϒ': probablity of being unavaialbe if unavailable in prior primary period			0.59 (0, 0.94)			0.49 (0, 1.00)
Model weight	0.118547	0.0845415	0.0643729	0.0612571	0.0447404	0.0383658
