# Supplementary material for: Abundance and demography of common bottlenose dolphins (Tursiops truncatus truncatus) in the Indian River Lagoon, Florida: A robust design capture-recapture analysis
Source: PLoS One. 2021 Apr 28;16(4):e0250657. doi: 10.1371/journal.pone.0250657 (PMC8081176; doi:10.1371/journal.pone.0250657)
Supplement: S4 Table — Test subcomponent statistics indicated lack of closure in spring was due to losses between secondary sessions one and two. (XLSX) [file pone.0250657.s008.xlsx]

## Sheet: S4 Table
Primary Period	χ2	df	P-value
Summer	0.43542	2	0.80436
Fall	0.50162	2	0.77817
Winter	0.1713	2	0.91792
Spring	7.56046	2	0.02282
