# Supplementary material for: Abundance and demography of common bottlenose dolphins (Tursiops truncatus truncatus) in the Indian River Lagoon, Florida: A robust design capture-recapture analysis
Source: PLoS One. 2021 Apr 28;16(4):e0250657. doi: 10.1371/journal.pone.0250657 (PMC8081176; doi:10.1371/journal.pone.0250657)
Supplement: S5 Table — Detection was estimated using closed capture-recapture models for Indian River Lagoon dolphins (2016–2017). (XLSX) [file pone.0250657.s009.xlsx]

## Sheet: S5 Table
Sub-basin	Primary Period	Session 1	Session 2	Session 3
		p (95% CI)	p (95% CI)	p (95% CI)
Banana River	Summer	0.49 (0.39, 0.60)	0.50 (0.40, 0.61)	0.47 (0.37, 0.57)
	Fall	0.17 (0.10, 0.28)	0.24 (0.15, 0.37)	0.19 (0.11, 0.30)
	Winter	0.34 (0.23, 0.46)	0.43 (0.31, 0.56)	0.43 (0.31, 0.56)
	Spring	0.40 (0.28, 0.53)	0.65 (0.50, 0.77)	0.46 (0.33, 0.59)
Mosquito Lagoon	Summer	0.38 (0.27, 0.50)	0.34 (0.24, 0.46)	0.33 (0.23, 0.45)
	Fall	0.28 (0.15, 0.46)	0.34 (0.18, 0.53)	0.22 (0.11, 0.39)
	Winter	0.42 (0.29, 0.56)	0.25 (0.15, 0.37)	0.52 (0.37, 0.67)
	Spring	0.20 (0.11, 0.31)	0.34 (0.21, 0.49)	0.17 (0.10, 0.28)
Northern Indian River	Summer	0.22 (0.14, 0.33)	0.18 (0.11, 0.27)	0.20 (0.13, 0.29)
	Fall	0.14 (0.07, 0.26)	0.22 (0.11, 0.38)	0.17 (0.08, 0.30)
	Winter	0.22 (0.14, 0.34)	0.36 (0.24, 0.50)	0.33 (0.22, 0.47)
	Spring	0.36 (0.24, 0.50)	0.22 (0.14, 0.33)	0.16 (0.09, 0.25)
Southern Indian River	Summer	0.26 (0.17, 0.38)	0.22 (0.14, 0.33)	0.20 (0.13, 0.31)
	Fall	0.11 (0.07, 0.18)	0.28 (0.17, 0.41)	0.08 (0.05, 0.14)
	Winter	0.26 (0.19, 0.35)	0.25 (0.18, 0.33)	0.24 (0.18, 0.32)
	Spring	0.13 (0.07, 0.22)	0.30 (0.18, 0.46)	0.07 (0.03, 0.13)
