# Supplementary material for: Abundance and demography of common bottlenose dolphins (Tursiops truncatus truncatus) in the Indian River Lagoon, Florida: A robust design capture-recapture analysis
Source: PLoS One. 2021 Apr 28;16(4):e0250657. doi: 10.1371/journal.pone.0250657 (PMC8081176; doi:10.1371/journal.pone.0250657)
Supplement: S6 Table — Sighting data were collected between 2008 and the end of the current study. All animals listed had prior sightings north of the Indian River Lagoon in the Halifax River. *Indicate animals known to range north into the Jacksonville Estuarine System stock. (XLSX) [file pone.0250657.s010.xlsx]

## Sheet: S6 Table
Identifying Code	Date first sighted	# sightings outside of the IRL
WHIT	2008-11-07	83
TNOT	2009-01-22	71
REDK	2008-11-24	64
BTFY	2009-03-10	62
HWRD	2008-12-30	57
BUDY	2011-08-30	25
JACK	2008-11-24	15
WYLE	2009-01-22	12
MRTA*	2008-12-18	9
KTRX	2008-12-04	8
RCKY	2010-09-10	6
TANG*	2008-12-30	1
DUKE	2012-06-12	1
