# Supplementary material for: Abundance and demography of common bottlenose dolphins (Tursiops truncatus truncatus) in the Indian River Lagoon, Florida: A robust design capture-recapture analysis
Source: PLoS One. 2021 Apr 28;16(4):e0250657. doi: 10.1371/journal.pone.0250657 (PMC8081176; doi:10.1371/journal.pone.0250657)
Supplement: S7 Table — (XLSX) [file pone.0250657.s011.xlsx]

## Sheet: S7 Table
Field Number	Date of stranding	PhotoID code	Location of stranding	Prior sighting date	Location of prior sighting	Sex	Total Length (cm)
Hubbs-1653-Tt	2016-10-15	FOOT-IR0187	Malabar; southern Indian River 27.976019 -80.548250	2016-08-16	N of Eau Gallie Cswy; northern Indian River 28.14575 -80.62411	M	260
Hubbs-1654-Tt	2016-10-15	SKIN	Ormond-Beach; Atlantic Ocean 29.512901 -81.142494	2016-08-16	~2 km S of Sebastian Inlet; southern Indian River 27.825821 -80.464303	F	247
Hubbs-1706-Tt	2017-03-01	TNOT	Ormond-Beach; Halifax River 29.364167, -81.08155	2016-08-10	Ponce Inlet; Mosquito Lagoon 29.06342 -80.91746	F	244
